# Supplementary material for: MYO5B Deficiency-Associated Cholestasis and the Role of the Bile Salt Export Pump
Source: Cells. 2026 Jan 5;15(1):92. doi: 10.3390/cells15010092 (PMC12786198; doi:10.3390/cells15010092)
Supplement: Supplementary file 1 [file cells-15-00092-s001.zip]

Archive with 3 entries (2 files):
- cells-4027592-supplementary/
- cells-4027592-supplementary/PFIC10-_supplFigs_R.pdf
- cells-4027592-supplementary/PFIC10_supplemental_final_TableS1_R.xlsx
