# Supplementary material for: MYO5B Deficiency-Associated Cholestasis and the Role of the Bile Salt Export Pump
Source: Cells. 2026 Jan 5;15(1):92. doi: 10.3390/cells15010092 (PMC12786198; doi:10.3390/cells15010092)
Supplement: Supplementary file 1 [file cells-15-00092-s001.zip › cells-4027592-supplementary/PFIC10_supplemental_final_TableS1_R.xlsx]

## Sheet: Sheet1
Zhe and van IJzendoorn - MYO5B Deficiency-Associated Cholestasis and the Role of the Bile Salt Export Pump																																							Outcome measures:		1=good
Supplemental Table S1																																									2=poor
		0 = no; 1 = yes								0 = no; 1 = yes																		0 = no; 1 = yes													3=partial/temporary
Reference		Sex		First/last seen; Δ			Genetics					Protein domain				Serum biochemistry												BSEP IHC			Clinical/ liver manifestation				Treatment/ outcome									Narrative description of outcome
pubmed ID	pt id	male	female	onset (yrs)	last seen (yrs)	Δ	variant 1	variant 2	consequence	homozygous	compound hetreozygous	MOTOR	IQ	CC	GTD	ALP	albumin	tP	PT	AST	ALT	AST/ALT	GGT	sBA	Dbil	Tbil	%Dbil	BSEP OK	BSEP X	BSEP NR	jaundice	pruritus	hepatomegaly	splenomagaly	UDCA	cholestyramine	rifampicine	surgery	LtX	other	outcome
35129155	5	1	0	0.25	16.4	16.15	p.(Arg92Cys)	p.(Ile192Sfs∗47)	mis/tru	0	1	1	0	0	0													1	0	0	0	1	1	0	1	1	1	0	0	FSV	1	Pruritus well-controlled, intermittent diarrhea
35129155	2	1	0	1	5.3	4.3	p.(Pro517Leu)	p.(Asn252*)	mis/tru	0	1	1	0	0	0						199		20		68			1	0	0	0	1	1	0	1	1	1	0	0	FSV	3	Intestinal disease and cholestasis improvement
34338607	1	1	0	0.6	n.r.	n.r.	p.(Phe748del)	p.(Ile577Phe)	mis/del	0	1	2	0	0	0	422	42	72					15		44	51		1	0	0	1	1	0	0	1	1	0	0	0	FSV	3	fluctuating jaundice and persistent transaminitis. There is mild relief from his pruritus
32304554	5	0	1	15	24	9	p.(Met392Thr)	p.(Arg1016*)	mis/tru	0	1	1	0	0	0		48			82	130	0.630769	12	316		146		1	0	0	0	1	0	0	1	1	1	1	0		3	Nasobiliary drainage did not provide adequate relief and she underwent EBD at the age of 17 years. In addition, she also underwent a trial of Single Pass Albumin Dialysis (SPAD) a few months later for relief of pruritus. Her symptoms improved temporarily
32304554	3	1	0	7	10	3	p.(Arg824Cys)	p.(Arg824Cys)	mis/mis	0	1	1	1	0	0		46				15		7	18				1	0	0	0	1	0	0	1	0	0	0	0	centri	3	partial response to antipruritic medications
31750554	1	n.r.	n.r.	0.1	0.7	0.6	p.(Ser158Phe)	p.(Ser158Phe)	mis/mis	1	0	2	0	0	0		35				62		10	206	29	39	0.74359	0	1	0	0	0	0	0	0	0	0	0	1		n.r.	n.r.
28027573	3	0	1	0.1	2.6	2.5	p.(Arg401Cys)	p.(Gln341*)	mis/tru	0	1	1	0	0	0					48	57	0.842105	42		48	133	0.360902	0	1	0	0	1	1	0	1	0	1	0	0		2	Persistent cholestasis, died while of LTx list
28027573	4	1	0	0	n.r.	n.r.	p.(Gln1079His)	p.(Ser535Asn)	mis/mis	0	1	1	0	1	0	342	33.4			434	255	1.70196	47	114	59	158	0.373418	0	1	0	0	1	0	1	1	1	0	0	0		1	Recovered with alleviated hepatomegaly
28027573	5	1	0	0.5	4	3.5	p.(Cys266Arg)	p.(Cys266Arg)	mis/mis	1	0	1	0	0	0	1010	34.5	50.1		88	88	1	10	241	137	206	0.665049	0	1	0	0	1	1	1	0	1	0	0	0		3	Recurrent cholestasis
28027573	6	1	0	0.25	n.r.	n.r.	p.(Ser583Asn)	p.(Ile934Ser)	mis/mis	0	1	1	0	1	0	1364	38.3	47.1		196	84	2.33333	93	180	147	261	0.563218	0	1	0	0	0	1	1	0	0	0	0	0		3	Recurrent cholestasis
28027573	7	1	0	0.25	n.r.	n.r.	p.(Arg697Gfs*74)	Splicing	tru/spl	0	1	0	0	0	0	888	24.6	68		352	148	2.37838	85	121	58	117	0.495726	1	0	0	0	1	1	0	0	0	0	0	0		3	Recurrent cholestasis
27532546	2	1	0	1	13.5	12.5	p.(Ile500Thr)	p.(Leu642Pro)	mis/mis	0	1	2	0	0	0		40			202	170	1.18824	10	380	93	158	0.588608	0	1	0	1	1	1	0	1	0	0	0	0		3	recurrent bouts of cholestasis while on UDCA therapy, with fluctuations of the severity of pruritus and persistence of moderate hepatomegaly.
27532546	3	1	0	0.6	3.5	2.9	p.(Tyr119Cys)	p.(Tyr119Cys)	mis/mis	1	0	1	0	0	0		32			207	136	1.52206	11	253	53	97	0.546392	0	1	0	1	1	1	0	1	0	1	0	0		3	recurrent bouts of cholestasis while on UDCA therapy, with severe pruritus and fluctuation of serum bilirubin (4 × ULN), transaminase levels (2-3 × ULN), and bile acid levels (50-282 μmol/L) and persistence of hepatomegaly and splenomegaly.
33924896	1	1	0	0.25	35	34.75	p.(His81Arg)	p.(Gln1600*)	mis/tru	0	1	1	0	0	0													1	0	0	0	1	0	0	0	0	0	1	0		1	Cholestasis resolved after external biliary diversion
33924896	2	0	1	0.9	2	1.1	p.(Val557Leu)	p.(Val557Leu)	mis/mis	1	0	1	0	0	0													0	1	0	0	1	0	0	0	1	1	1	0		3	mild persistent cholestatic pruritus
27532546	1	0	1	1.2	3.5	2.3	p.(Arg92Cys)	p.(Arg799Trp)	mis/mis	0	1	1	1	0	0		30			57	32	1.78125	7	186	78	89	0.876404	0	0	1	1	1	1	0	1	0	0	0	0		3	recurrent bouts of cholestasis while on UDCA therapy, with fluctuations of the severity of pruritus, serum transaminase levels (2 × upper limit of normal [ULN]), and bile acid levels (163 μmol/L) and persistence of a slight hepatomegaly
27532546	4	1	0	0.8	5	4.2	p.(Arg379Cys)	p.(Phe636Leufs*2)	mis/tru	0	1	1	0	0	0					64	71	0.901408	9	256		70		0	0	1	1	1	1	0	1	0	1	0	0		3	recurrent bouts of cholestasis while receiving UDCA therapy, with fluctuations of the severity of pruritus and of serum bile acid levels (279-415 μmol/L) and moderate hepatomegaly.
27532546	5	1	0	1.25	7	5.75	c.1753-1G>T	p.(Arg799Trp)	mis/spl	0	1	0	1	0	0		45			51	55	0.927273	10		31	46	0.673913	0	0	1	0	1	0	0	1	0	0	1	0	hydroxyzine	1	recovered
28027573	1	1	0	0.7	7.4	6.7	c.3538‐1G>A	c.2414+5G>T	spl/spl	0	1	0	0	0	0	524	27.3	55.4		49	36	1.36111	14		136	208	0.653846	0	0	1	0	1	1	0	1	0	0	0	0		3	Mild cholestasis with pruritus
28027573	2	1	0	1.6	4.4	2.8	c.3538‐1G>A	c.2414+5G>T	spl/spl	0	1	0	0	0	0	588	32.6	57		41	40	1.025	17	367	91	134	0.679104	0	0	1	0	1	0	0	1	0	0	0	0		1	Recovered
32304554	1	1	0	1.25	5	3.75	p.(Arg92Cys)	p.(lle488Thr)	mis/mis	0	1	2	0	0	0		35				114		7	23		590		0	0	1	1	1	0	0	1	1	1	1	1		3	endoscopic nasobiliary drainage and an internal biliary diversion with ileal bypass (IBD) at 3 years of age for symptomatic relief with only temporary improvement of symptoms
32304554	2	0	1	1.9	7	5.1	p.(Atg92Cys)	p.(Met621fs*43)	mis/tru	0	1	1	0	0	0		47				35			245		2		0	0	1	0	1	0	0	1	0	1	1	0		1	She responded to EBD with symptom improvement. Minimal pruritis
32304554	4	0	1	0.7	3	2.3	p.(Met392Thr)	p.(=)	mis/sil	0	1	1	0	0	0		36				79		10	239		91		0	0	1	0	1	0	0	1	1	1	0	0		3	She displayed a partial response to treatment with reasonable quality of life and was not considered for any surgical interventions
32304554	6	1	0	0.5	7	6.5	p.(Glu82Lys)	p.(Glu82Lys)	mis/mis	1	0	1	0	0	0		39				177		22	17		44		0	0	1	1	0	0	0	1	0	1	0	0	alimema	3	undergoing assessment for biliary diversion surgery
32459745	1	1	0	0.25	3	2.75	p.His138Pfs∗17	p.(Arg92Cys)	mis/tru	0	1	1	0	0	0	667	23		14.5	122	139	0.877698	20		27	34	0.794118	0	0	1	0	1	0	0	0	0	1	0	1	hydroxyzine	3	At 3 months of age, he developed pruritus that was refractory to hydroxyzine, rifampin, and ursodiol. He underwent a nasobiliary drainage trial, but due to lack of symptom relief, he ultimately underwent a liver transplantation
34292523	2	1	0	0.6	n.r.	n.r.	p.(Tyr654Cys)	p.(His552Gln)	mis/mis	0	1	2	0	0	0													0	0	1	0	1	0	0	0	0	0	0	0		n.r.	n.r.
34292523	1	0	1	0.75	21	20.25	p.(Tyr654Cys)	p.(His552Gln)	mis/mis	0	1	2	0	0	0									362				0	0	1	0	1	0	0	1	1	1	1	0		3	PIBD (cholecysto-jejuno-colonic anastomosis) with significant relief in pruritus and marked decrease in BA
34811877	11	0	1	0.1	8.3	8.2	p.(Arg824Cys)	p.(Val1791Trpfs*22)	mis/tru	0	1	0	1	0	0		41.6			68	29	2.34483	17	187	31	45	0.688889	0	0	1	1	1	1	1	1	1	1	0	0	phenobarbitone, FSV	3	mild jaundice and pruritus, poor growth
34811877	13	1	0	0	3.1	3.1	p.(Arg824Cys)	p.(Val1791Trpfs*22)	mis/tru	0	1	0	1	0	0		35			114	77	1.48052	47	95	33	59	0.559322	0	0	1	1	1	1	0	1	1	1	0	0	FSV	2	significant pruritus, poor growth
34811877	14	0	1	0.1	2	1.9	p.(Gly221Alafs*19)	p.(Arg824Cys)	mis/tru	0	1	0	1	0	0		45.9			123	96	1.28125	18	349	198	273	0.725275	0	0	1	1	1	0	0	1	1	0	0	0	FSV	2	significant pruritus
34811877	16	1	0	0.6	3.6	3	c.2812-1G>A	p.(Pro1114Ser)	mis/spl	0	1	0	0	1	0		36			71	35	2.02857	13	241	143	246	0.581301	0	0	1	1	1	0	0	1	1	0	0	0	FSV	3	mild pruritus, poor growth
34811877	17	1	0	0.1	3	2.9	p.(Arg219His)	p.(Leu1453Phe)	mis/mis	0	1	1	0	1	0		43			119	85	1.4	93	67	86	114	0.754386	0	0	1	1	0	0	0	1	0	0	0	0	phenobarbitone, FSV	1	recovered
34811877	18	1	0	0.4	3	2.6	p.(Arg688*)	p.(Arg824Cys)	mis/tru	0	1	1	1	0	0		43.7			91	103	0.883495	25		93	202	0.460396	0	0	1	1	1	1	0	1	1	1	0	0	phenobarbitone, FSV	2	mild jaundice, significant pruritus, poor growth
34811877	19	1	0	0.3	3.6	3.3	p.(Pro517Ser)	p.(Arg824Cys)	mis/mis	0	1	1	1	0	0		38.4			95	78	1.21795	15	434	116	157	0.738854	0	0	1	1	1	0	0	1	1	1	0	0	FSV	2	significant pruritus, poor growth
34811877	20	1	0	0.3	n.r.	n.r.	c.1322+5G>A	c.839-1G>A	spl/spl	0	1	0	0	0	0		26.3			166	72	2.30556	92	68	173	193	0.896373	0	0	1	1	1	0	0	1	1	0	0	0		n.r.	n.r.
34811877	21	1	0	0.5	2	1.5	p.(Ala680Val)	p.(Lys1534del)	mis/mis	0	1	2	0	0	0		40			124	73	1.69863	9	294	24	32	0.75	0	0	1	1	1	0	0	1	1	0	0	0	FSV	2	jaundice, significant pruritus, poor growth
34900494	1	0	1	0.75	2.3	1.55	c.3045+3A>T	c.3045+3A>T	spl/spl	0	1	0	0	0	0		41.8		23.9	61	50	1.22	11	135	38	66	0.575758	0	0	1	1	1	1		1	0	0	0	0		1	recovered
35129155	1	1	0	1.3	4.8	3.5	p.(Tyr654Cys)	p.(Arg824Cys)	mis/mis	0	1	1	1	0	0						64		13	496	99	111	0.891892	0	0	1	1	1	0	0	1	0	0	0	0	FSV	3	Fluctuation of pruritus
35129155	3	0	1	1.7	5.1	3.4	p.(Arg824Cys)	p.(Arg824Cys)	mis/mis	1	0	0	2	0	0						213		12	476	21	38	0.552632	0	0	1	0	1	1	0	1	0	1	0	0	FSV	3	Fluctuation of pruritus
35129155	4	1	0	1.3	2.1	0.8	p.(Arg824Cys)	p.(Arg824Cys)	mis/mis	1	0	0	2	0	0						54		45	19	2	7	0.285714	0	0	1	0	1	0	0	1	0	1	0	0		3	Fluctuation of pruritus
36705120	1	0	1	0.7	n.r.	n.r.	p.(Arg824Cys)	p.(766fs*5)	mis/spl	0	1	0	1	0	0	974							24		22	50	0.44	0	0	1	0	1	0	0	1	0	0	0	0	antihistamines, FSV	3	refractory pruritus poorly responsive to therapy
37200712	2	1	0	0.4	12	11.6	p.(Glu82Lys)	p.(Glu82Lys)	mis/mis	1	0	2	0	0	0						196		56	150	66	85	0.776471	0	0	1	0	1	0	0	1	1	1	0	0		n.r.	n.r.
37200712	3	0	1	0.75	10	9.25	p.(Glu82Lys)	p.(Glu82Lys)	mis/mis	1	0	2	0	0	0						694		15	26	63			0	0	1	0	0	0	0	1	0	1	0	0		n.r.	n.r.
35184362	1	0	1	0.1	11	10.9	p.(Asn421Ser)	p.(Phe941*)	mis/tru	0	1	1	1	0	0													1	0	0	1	0	0	0	1	0	0	0	0	FSV	3	intermittent episodes of marked pruritus. pruritus was refractory to rifampicin but both benefit from therapy with UDCA, vitamin D and K supplementation and a specific diet
35184362	2	1	0	0.9	n.r.	n.r.	p.(Asn421Ser)	p.(Phe941*)	mis/tru	0	1	1	1	0	0													0	0	1	0	0	0	0	1	0	0	0	0	FSV	3	intermittent mild episodes of itching and moderately elevated transaminases. pruritus was refractory to rifampicin but both benefit from therapy with UDCA, vitamin D and K supplementation and a specific diet
40225142	1	1	0	0.1	7	6.9	p.(Pro112Arg)	c.1669-35A>C	mis/spl	0	1	1	0	0	0		43.6			572	517	1.10638	46	102	79	113	0.699115	0	0	1	1	1	0	0	1	1	1	0	0	FSV, phenobarbitone	3	cholestatic symptoms and growth retardation.
40225142	2	1	0	0.2	2.3	2.1	c.455+8T>C	c.455+8T>C	spl/spl	1	0	0	0	0	0		40.5		12.3	62	40	1.55	28	142	231	264	0.875	0	0	1	1	0	1	0	1	1	1	0	0	FSV, phenobarbitone	2	pruritus remained during the follow-up. Additionally, he experienced failure to thrive and growth retardation.
40225142	3	1	0	0.1	2.4	2.3	p.(Thr1546Met)	c.2415-6C>G	mis/spl	0	1	0	0	0	1		41.8		43	196	299	0.655518	54	166	196	275	0.712727	0	0	1	1	1	1	1	1	0	0	0	0	FSV	1	recovered
40225142	4	1	0	0.13	2.4	2.27	c.613-11G>A	p.(Arg999_Lys1000delinsGln)	mis/del	0	1	0	0	1	0		43.3			114	156	0.730769	13	437	158	225	0.702222	0	0	1	1	1	1	0	1	1	1	0	0	FSV	2	continues to experience cholestatic symptoms
40225142	5	1	0	0.25	3.3	3.05	p.(=)	c.1669-2_1669-1delinsTT	sil/spl	0	1	0	0	0	0		44			189	479	0.394572	47	109	26	30	0.866667	0	0	1	1	1	1	0	1	1	0	0	0	phenobarbitone, FSV, Euthyrox	2	persistent cholestasis despite receiving UDCA and cholestyramine therapy and experienced fluctuations in the severity of pruritus and persistent elevation in biochemical data. He suffered from severe malnutrition and poor growth.
40355967	2	0	1	0.4	7.3	6.9	p.(Arg1064Ter) -		tru	0	0	0	0	0	1				100		57			174		26		0	0	1	0	1	0	0	1	0	1	0	0	odevixibat	1	Pruritus resiolved and is well-controlled after odevixibat
40355967	4	1	0	0.1	4.9	4.8	p.(Ala403Asp)	p.(Cys454Tyr)	mis/mis	0	1	1	0	0	0				97		100			380		102		0	0	1	0	1	0	0	1	0	1	0	0	odevixibat	1	Pruritus resiolved after odevixibat but returned after odevixibat stop.
40355967	5	1	0	1.3	5.8	4.5	p.(Leu358Val)	del Exon 1–23	mis/spl	0	1	1	0	0	0				100		37			337		62		0	0	1	0	1	0	0	1	0	1	0	0	odevixibat	1	Pruritus resiolved and is well-controlled after odevixibat
SUMMARIES
AVERAGE		0.711538	0.288462	0.5	6.70222	5.62267			33%1tru	0.188679	0.792453	0.830189	0.301887	0.0943396	0.0377358	753.222	38.6667	65.6667	55.8143	143.379	130.136	1.33685	27.881	215.59	83.25	126.721	0.652948	0.150943	0.150943	0.698113	0.45283	0.849057	0.377358	0.0961538	0.849057	0.433962	0.509434	0.132075	0.0566038	2.3125		AVERAGE
STDEV				2.20189	6.54111	6.0286			47%2mis							330.148	6.56192	7.76745	41.6015	122.17	136.751	0.555188	25.0903	136.849	58.3836	107.077	0.158763				0.502533	0.36142	0.489364	0.297678	0.36142	0.500363	0.504695	0.341813	0.233295	0.854432		STDEV
MEDIAN		1	0	0.5	4.8	3.4			16%1spl	0	1	1	0	0	0	667	39.5	68	43	114	81.5	1.22	16	187	67	102	0.679104				0	1	0	0	1	0	1	0	0			MEDIAN
MAX				15	35	34.75			0%2tru							1364	48	72	100	572	694	2.37838	93	496	231	590	0.896373															MAX
MIN				0	0.7	0.6			11%0mis							342	23	57	12.3	41	15	0.394572	7	17	2	2	0.285714															MIN
SUM		35	14							10	40	42	16	5	1													8	8	34	24	42	20	5	42	23	24	7	3			SUM
NUMBER	53	49	49	50	43	43	53	53	53	50	50	50	50	50	50	9	18	3	4	29	41	29	42	36	36	40	33	50	50	50	50										48	NUMBER
Abbreviations (alphabetical order)
ALT	alanine aminotransferase
AST	aspartate aminotransferase
CC	coiled-coil
Dbil	direct bilirubin
FSV	fat-soluble vitamins
GGT	gamma glutamyltransferase
GTP	globular tail domain
IHC	immunohistochemistry
LtX	liver transplantation
MAX	maximum
MIN	minimum
mis	missense variant
mut1	mutation 1
mut2	mutation 2
NR	not reported
PT	prothrombine time
Pt id	patient ID
sBA	serum biole acids
STDEV	stanbdard deviation
Tbil	total bilirubin
tP	total prothrombin
Tru	truncating variant
		0
